# Supplementary material for: A prognostic Risk Score model for oral squamous cell carcinoma constructed by 6 glycolysis-immune-related genes
Source: BMC Oral Health. 2022 Aug 3;22:324. doi: 10.1186/s12903-022-02358-0 (PMC9351085; doi:10.1186/s12903-022-02358-0)
Supplement: Supplementary file 1 — Additional file 1. Table S1. The glycolysis-related genes from GSEA database. [file 12903_2022_2358_MOESM1_ESM.xlsx]

## Sheet: Sheet1
Table S1 The glycolysis-related genes from GSEA database
Rank	GeneSymbol	Rank	GeneSymbol	Rank	GeneSymbol	Rank	GeneSymbol	Rank	GeneSymbol
1	ABCB6	61	EGLN3	120	MDH2	179	SOD1	238	PFKL
2	ADORA2B	62	ELF3	121	ME1	180	SOX9	239	PFKM
3	AGL	63	ENO1	122	ME2	181	SPAG4	240	PGK2
4	AGRN	64	ENO2	123	MED24	182	SRD5A3	241	PGM2L1
5	AK3	65	ERO1A	124	MERTK	183	STC1	242	PGP
6	AK4	66	EXT1	125	MET	184	STC2	243	PKLR
7	AKR1A1	67	EXT2	126	MIF	185	STMN1	244	POM121
8	ALDH7A1	68	FAM162A	127	MIOX	186	TALDO1	245	POM121C
9	ALDH9A1	69	FBP2	128	MPI	187	TFF3	246	PPP2CA
10	ALDOA	70	FKBP4	129	MXI1	188	TGFA	247	PPP2R1A
11	ALDOB	71	FUT8	130	NANP	189	TGFBI	248	PPP2R1B
12	ALG1	72	G6PD	131	NASP	190	TKTL1	249	PPP2R5D
13	ANG	73	GAL3ST1	132	NDST3	191	TPBG	250	PRKACA
14	ANGPTL4	74	GALE	133	NDUFV3	192	TPI1	251	PRKACB
15	ANKZF1	75	GALK1	134	NOL3	193	TPST1	252	PRKACG
16	ARPP19	76	GALK2	135	NSDHL	194	TXN	253	RAE1
17	ARTN	77	GAPDHS	136	NT5E	195	UGP2	254	RANBP2
18	AURKA	78	GCLC	137	P4HA1	196	VCAN	255	SEC13
19	B3GALT6	79	GFPT1	138	P4HA2	197	VEGFA	256	SEH1L
20	B3GAT1	80	GFUS	139	PAM	198	VLDLR	257	TPR
21	B3GAT3	81	GLCE	140	PAXIP1	199	XYLT2	258	ACSS1
22	B3GNT3	82	GLRX	141	PC	200	ZNF292	259	ACSS2
23	B4GALT1	83	GMPPA	142	PDK3	201	AAAS	260	ADH1A
24	B4GALT2	84	GMPPB	143	PFKFB1	202	ADPGK	261	ADH1B
25	B4GALT4	85	GNE	144	PFKP	203	ALDOC	262	ADH1C
26	B4GALT7	86	GNPDA1	145	PGAM1	204	BPGM	263	ADH4
27	BIK	87	GOT1	146	PGAM2	205	ENO3	264	ADH5
28	BPNT1	88	GOT2	147	PGK1	206	GAPDH	265	ADH6
29	CACNA1H	89	GPC1	148	PGLS	207	GCK	266	ADH7
30	CAPN5	90	GPC3	149	PGM2	208	GCKR	267	ALDH1A3
31	CASP6	91	GPC4	150	PHKA2	209	GNPDA2	268	ALDH1B1
32	CD44	92	GPR87	151	PKM	210	GPI	269	ALDH2
33	CDK1	93	GUSB	152	PKP2	211	HK1	270	ALDH3A1
34	CENPA	94	GYS1	153	PLOD1	212	HK3	271	ALDH3A2
35	CHPF	95	GYS2	154	PLOD2	213	NDC1	272	ALDH3B1
36	CHPF2	96	HAX1	155	PMM2	214	NUP107	273	ALDH3B2
37	CHST1	97	HDLBP	156	POLR3K	215	NUP133	274	DLAT
38	CHST12	98	HK2	157	PPFIA4	216	NUP153	275	FBP1
39	CHST2	99	HMMR	158	PPIA	217	NUP155	276	G6PC
40	CHST4	100	HOMER1	159	PPP2CB	218	NUP160	277	G6PC2
41	CHST6	101	HS2ST1	160	PRPS1	219	NUP188	278	GALM
42	CITED2	102	HS6ST2	161	PSMC4	220	NUP205	279	LDHAL6A
43	CLDN3	103	HSPA5	162	PYGB	221	NUP210	280	LDHAL6B
44	CLDN9	104	IDH1	163	PYGL	222	NUP214	281	LDHB
45	CLN6	105	IDUA	164	QSOX1	223	NUP35	282	PCK1
46	COG2	106	IER3	165	RARS1	224	NUP37	283	PCK2
47	COL5A1	107	IGFBP3	166	RBCK1	225	NUP42	284	PDHA1
48	COPB2	108	IL13RA1	167	RPE	226	NUP43	285	PDHA2
49	CTH	109	IRS2	168	RRAGD	227	NUP50	286	PDHB
50	CXCR4	110	ISG20	169	SAP30	228	NUP54	287	PGAM4
51	CYB5A	111	KDELR3	170	SDC1	229	NUP58	288	PGM1
52	DCN	112	KIF20A	171	SDC2	230	NUP62	289	SLC16A1
53	DDIT4	113	KIF2A	172	SDC3	231	NUP85	290	SLC16A7
54	DEPDC1	114	LCT	173	SDHC	232	NUP88	291	SLC16A8
55	DLD	115	LDHA	174	SLC16A3	233	NUP93	292	SLC5A12
56	DPYSL4	116	LDHC	175	SLC25A10	234	NUP98	293	SLC5A8
57	DSC2	117	LHPP	176	SLC25A13	235	PFKFB2	294	EMB
58	ECD	118	LHX9	177	SLC35A3	236	PFKFB3	295	IFNG
59	EFNA3	119	MDH1	178	SLC37A4	237	PFKFB4	296	TIGAR
60	EGFR
