# Supplementary material for: A prognostic Risk Score model for oral squamous cell carcinoma constructed by 6 glycolysis-immune-related genes
Source: BMC Oral Health. 2022 Aug 3;22:324. doi: 10.1186/s12903-022-02358-0 (PMC9351085; doi:10.1186/s12903-022-02358-0)
Supplement: Supplementary file 2 — Additional file 2. Table S2. The overlap genes of the DEGs screened by levels of glycolysis and Immune Score. [file 12903_2022_2358_MOESM2_ESM.xlsx]

## Sheet: venn2.Set_1.and.Set_2.and.Set_3
Table S2 The overlap genes of the DEGs screened by levels of glycolysis and ImmuneScore
sampleid
TFR2
GSTM3
DUSP9
MMP12
AGR2
KCNG3
RASL11B
MSI1
LINC01460
SP9
ONECUT1
LOC349160
ICAM5
LOC105375095
PNLDC1
B4GALNT1
B4GALNT4
SLC10A4
MSR1
SLC10A6
SPDYC
GRIK2
RAC3
PCYT1B
ARHGEF6
GRIN1
KCNS1
ENPP2
GRK7
FGF19
FGF12
FGF11
PODXL2
PLEK
CA9
SYNGR4
SHANK2
DAPL1
ZIC5
CD9
LOC100132215
WDR72
CEL
PRDM13
PLAC1
POU6F2
GJB7
LOC101927136
BCHE
ESPNL
MAP3K21
TPPP
LOC440934
LINC01305
CR1
PLAG1
XIRP1
P3H2
ZYG11A
EDN2
SLC35G1
ZDHHC11
MLF1
C1QTNF12
KISS1R
SNAP25-AS1
GRHL3
C3orf67
STEAP1B
NPC1L1
CDH24
LOC101929705
DDC
SLFNL1
ATP13A5
ADAMDEC1
SAMD15
NKX1-2
PADI3
PADI2
FPR3
C3
FYB1
ARG2
SLC29A4
SLC29A2
FSTL4
UCP2
AADAT
FOXP2
TNFRSF10D
PIK3CG
ME1
EMX1
CNNM1
C2orf72
FOXH1
ENTPD8
RBM11
RCOR2
TMEM151B
FOXE1
PCSK9
SLC7A11
NMRAL2P
PNCK
OGDHL
CYBB
ARHGEF26
NPR3
NDRG1
SLC52A3
BMP7
LOC101928978
ARHGEF16
CCDC187
CHGA
ENO2
OR11H7
NKX2-2
DNAH11
SLC6A8
GLI2
RIPPLY3
SLCO4A1
MIPOL1
GPR156
NMNAT3
GPR141
SLC15A2
KIAA0319
CD163
CYP4F11
RNF183
NGB
CNGB3
PKP4-AS1
LINC01564
ERVMER34-1
PLCL2
SOX2
BEX2
C17orf100
KREMEN2
MPPED1
ALDOC
LILRA6
CA12
ZDHHC11B
KRT19
CDK5R2
PCAT7
ALDH3A1
SOHLH1
OTX1
UPK1B
HPDL
PON3
DLL3
ISM2
OBSCN-AS1
VANGL2
SIGLEC9
PANX2
SLC7A8
ODC1
EGFR
ETNK2
ADGRL1
SIGLEC7
ADGRL3
CASC8
NUDT11
CDKL2
PLA2R1
DLX6
IGSF11
ITGB7
LOC728755
NRG4
LCP1
C1GALT1C1L
SMIM22
SOX21-AS1
SLC5A12
IGF2BP3
PIK3AP1
CCDC87
NAIP
SEC14L4
CRNN
MRAP2
IL1A
GAN
VEGFA
PNPLA3
AKR7A3
MAP7D2
HOXB13
TMEM246
VCAM1
SYT1
SYT7
RND2
DNAH2
FAM155B
G2E3-AS1
LINC01748
44531
ZNF280A
EPCAM
GABRA3
BRSK2
ALOX12P2
PLXNB3
PIR
CSPG5
CNIH2
EMILIN3
PLEKHG4
HMGCS1
UGT1A1
SLC13A5
UGT1A8
UGT1A6
KRT7
PYCR1
CABYR
GABRR1
HCK
CLDN16
TLR4
PKDREJ
VAX2
CYP2W1
FCN1
HOXA13
CHRNB4
NLRP3
TLX2
WNT2B
YBX2
P3H2-AS1
SNAPC1
SLFNL1-AS1
CLDN1
KRTCAP3
AS3MT
PPP4R4
CLDN6
CLDN3
NYAP1
IQGAP2
HSD11B2
KCNMB3
HRG
GPR34
LRRC9
MYRF
PTGS2
AXDND1
HAS3
LINC02561
UGT1A10
TPRG1-AS1
OSBP2
LINC02582
C9orf84
PTPRC
SLCO1A2
LINC01234
PRB3
LINC02541
USH1C
CCL7
LINC02535
ST6GAL1
SLAMF9
CCR1
PPP1R1C
WNK2
PTPRN
PTPRO
PTPRH
CTSS
SCML2
HNF4A
AADACP1
CD33
NR5A1
LINC01139
AKR1C1
AKR1C3
AKR1C2
CD84
ERN2
NXPH4
GGT7
MAST1
CALB1
MAPK10
SOX21
HOXA7
HOXC8
VWA8-AS1
LINC00668
MRC1
SLC22A20P
LINC01133
AK7
NKX6-1
DHCR7
GPX2
DMRTA2
CLEC2L
JAKMIP3
KLF5
VSIG4
C6orf223
SLC6A15
MAOA
TFEC
LINC01018
DMRT1
DLX2-DT
PDIA2
COL4A6
SUCNR1
SEZ6L2
CASKIN1
ULBP1
SLC2A1
ABCC2
ABCC5
HKDC1
LGI3
NAP1L2
