# Supplementary material for: A prognostic Risk Score model for oral squamous cell carcinoma constructed by 6 glycolysis-immune-related genes
Source: BMC Oral Health. 2022 Aug 3;22:324. doi: 10.1186/s12903-022-02358-0 (PMC9351085; doi:10.1186/s12903-022-02358-0)
Supplement: Supplementary file 3 — Additional file 3. Table S3. The enriched GO terms and KEGG pathways. [file 12903_2022_2358_MOESM3_ESM.xlsx]

## Sheet: GO-enrich
Table S3 The enriched GO terms and KEGG pathways
ONTOLOGY	ID	Description	GeneRatio	BgRatio	pvalue	p.adjust	qvalue	geneID	Count
BP	GO:0019748	secondary metabolic process	11/278	56/18862	4.84206e-10	1.63613e-06	1.43988e-06	DDC/SLC7A11/PON3/AKR7A3/UGT1A8/CYP2W1/AS3MT/AKR1C1/AKR1C3/AKR1C2/ABCC2	11
BP	GO:0006805	xenobiotic metabolic process	14/278	120/18862	2.73086e-09	4.61378e-06	4.06035e-06	GSTM3/GRIN1/ALDH3A1/PON3/AKR7A3/UGT1A1/UGT1A8/UGT1A6/CYP2W1/AS3MT/UGT1A10/HNF4A/AKR1C1/ABCC2	14
BP	GO:0071466	cellular response to xenobiotic stimulus	14/278	125/18862	4.67954e-09	5.27072e-06	4.63849e-06	GSTM3/GRIN1/ALDH3A1/PON3/AKR7A3/UGT1A1/UGT1A8/UGT1A6/CYP2W1/AS3MT/UGT1A10/HNF4A/AKR1C1/ABCC2	14
BP	GO:0009410	response to xenobiotic stimulus	14/278	131/18862	8.64209e-09	7.30041e-06	6.42471e-06	GSTM3/GRIN1/ALDH3A1/PON3/AKR7A3/UGT1A1/UGT1A8/UGT1A6/CYP2W1/AS3MT/UGT1A10/HNF4A/AKR1C1/ABCC2	14
BP	GO:0015711	organic anion transport	20/278	376/18862	8.48576e-07	0.000573468	0.00050468	SLC10A4/SLC10A6/CA9/CR1/SLC7A11/SLC52A3/SLC6A8/SLCO4A1/CA12/SLC7A8/PLA2R1/SLC5A12/SYT1/SLC13A5/SLCO1A2/AKR1C1/SLC6A15/SLC2A1/ABCC2/ABCC5	20
BP	GO:0015850	organic hydroxy compound transport	15/278	271/18862	1.27878e-05	0.00593294	0.00522128	SLC10A4/MSR1/SLC10A6/CEL/NPC1L1/SLC29A4/PCSK9/CHGA/SLC5A12/SYT1/SYT7/OSBP2/SLCO1A2/AKR1C1/ABCC2	15
BP	GO:0002064	epithelial cell development	13/278	207/18862	1.28833e-05	0.00593294	0.00522128	GSTM3/ONECUT1/ARHGEF26/NKX2-2/VEGFA/HOXB13/HOXA13/CLDN1/CLDN3/HNF4A/NKX6-1/KLF5/DMRT1	13
BP	GO:0052697	xenobiotic glucuronidation	4/278	11/18862	1.40466e-05	0.00593294	0.00522128	UGT1A1/UGT1A8/UGT1A6/UGT1A10	4
BP	GO:0042178	xenobiotic catabolic process	4/278	12/18862	2.08258e-05	0.00781893	0.00688103	GSTM3/PON3/UGT1A1/ABCC2	4
BP	GO:0042908	xenobiotic transport	6/278	40/18862	2.44688e-05	0.00826799	0.00727624	SLC29A4/SLC15A2/CLDN1/SLC2A1/ABCC2/ABCC5	6
BP	GO:0002526	acute inflammatory response	9/278	107/18862	2.9314e-05	0.00900472	0.00792459	TFR2/C3/PIK3CG/CD163/IL1A/VCAM1/UGT1A1/NLRP3/PTGS2	9
BP	GO:0009404	toxin metabolic process	4/278	15/18862	5.54572e-05	0.0144146	0.0126856	DDC/AKR7A3/CYP2W1/AS3MT	4
BP	GO:0009812	flavonoid metabolic process	4/278	15/18862	5.54572e-05	0.0144146	0.0126856	UGT1A1/UGT1A8/UGT1A6/UGT1A10	4
BP	GO:0015721	bile acid and bile salt transport	5/278	33/18862	0.000113553	0.0258181	0.0227212	SLC10A4/SLC10A6/SLCO1A2/AKR1C1/ABCC2	5
BP	GO:0048608	reproductive structure development	17/278	405/18862	0.000114611	0.0258181	0.0227212	PCYT1B/PLAC1/PLAG1/C3/BMP7/GLI2/KRT19/ETNK2/VEGFA/HOXB13/HMGCS1/HOXA13/WNT2B/PTPRN/NR5A1/AKR1C3/DMRT1	17
BP	GO:0061458	reproductive system development	17/278	408/18862	0.000125228	0.0264465	0.0232742	PCYT1B/PLAC1/PLAG1/C3/BMP7/GLI2/KRT19/ETNK2/VEGFA/HOXB13/HMGCS1/HOXA13/WNT2B/PTPRN/NR5A1/AKR1C3/DMRT1	17
BP	GO:0048732	gland development	17/278	413/18862	0.000144845	0.0287901	0.0253367	ONECUT1/PLAG1/UCP2/FOXE1/PCSK9/BMP7/GLI2/SOX2/EGFR/VEGFA/HOXB13/HMGCS1/UGT1A1/HOXA13/CLDN1/HNF4A/NR5A1	17
BP	GO:0052695	cellular glucuronidation	4/278	20/18862	0.00018573	0.0348656	0.0306834	UGT1A1/UGT1A8/UGT1A6/UGT1A10	4
BP	GO:0009914	hormone transport	14/278	312/18862	0.000233036	0.0377694	0.0332389	TFR2/C1QTNF12/UCP2/CHGA/SLCO4A1/SLC7A8/EGFR/SYT7/BRSK2/PTPRN/HNF4A/NKX6-1/SLC2A1/ABCC2	14
BP	GO:0009636	response to toxic substance	12/278	239/18862	0.000234699	0.0377694	0.0332389	GSTM3/DDC/SLC7A11/BMP7/SLC15A2/PON3/SLC7A8/AKR7A3/CLDN1/PTGS2/GPX2/ABCC2	12
BP	GO:0150104	transport across blood-brain barrier	7/278	87/18862	0.000299578	0.0377694	0.0332389	SLC29A4/SLC29A2/SLC15A2/SLC7A8/SLC2A1/ABCC2/ABCC5	7
BP	GO:0042063	gliogenesis	13/278	283/18862	0.000309713	0.0377694	0.0332389	CD9/TPPP/PLAG1/EMX1/NDRG1/NKX2-2/SOX2/CDK5R2/EGFR/CSPG5/TLR4/MYRF/NKX6-1	13
BP	GO:0015718	monocarboxylic acid transport	10/278	178/18862	0.000319133	0.0377694	0.0332389	SLC10A4/SLC10A6/SLC7A11/SLC6A8/PLA2R1/SLC5A12/SYT1/SLCO1A2/AKR1C1/ABCC2	10
BP	GO:0046942	carboxylic acid transport	13/278	284/18862	0.000320376	0.0377694	0.0332389	SLC10A4/SLC10A6/SLC7A11/SLC6A8/SLC7A8/PLA2R1/SLC5A12/SYT1/SLC13A5/SLCO1A2/AKR1C1/SLC6A15/ABCC2	13
BP	GO:0002790	peptide secretion	16/278	401/18862	0.000320415	0.0377694	0.0332389	TFR2/PLEK/C1QTNF12/UCP2/CHGA/EGFR/IL1A/SYT7/BRSK2/TLR4/PTPRN/HNF4A/CD33/NKX6-1/SUCNR1/SLC2A1	16
BP	GO:0010232	vascular transport	7/278	88/18862	0.000321432	0.0377694	0.0332389	SLC29A4/SLC29A2/SLC15A2/SLC7A8/SLC2A1/ABCC2/ABCC5	7
BP	GO:0030850	prostate gland development	5/278	41/18862	0.000325687	0.0377694	0.0332389	PLAG1/BMP7/GLI2/HOXB13/HOXA13	5
BP	GO:0016338	calcium-independent cell-cell adhesion via plasma membrane cell-adhesion molecules	4/278	23/18862	0.00032784	0.0377694	0.0332389	CLDN16/CLDN1/CLDN6/CLDN3	4
BP	GO:0015849	organic acid transport	14/278	324/18862	0.000341762	0.0377694	0.0332389	SLC10A4/SLC10A6/SLC29A4/SLC7A11/SLC7A8/PLA2R1/SLC5A12/SYT1/SLC13A5/SLCO1A2/AKR1C1/SLC6A15/SLC2A1/ABCC2	14
BP	GO:0030647	aminoglycoside antibiotic metabolic process	3/278	10/18862	0.000352015	0.0377694	0.0332389	AKR1C1/AKR1C3/AKR1C2	3
BP	GO:0070327	thyroid hormone transport	3/278	10/18862	0.000352015	0.0377694	0.0332389	SLCO4A1/SLC7A8/ABCC2	3
BP	GO:0009306	protein secretion	15/278	367/18862	0.000381598	0.0377694	0.0332389	PLEK/C1QTNF12/UCP2/CHGA/EGFR/IL1A/SYT7/BRSK2/TLR4/PTPRN/HNF4A/CD33/NKX6-1/SUCNR1/SLC2A1	15
BP	GO:0035592	establishment of protein localization to extracellular region	15/278	368/18862	0.000392646	0.0377694	0.0332389	PLEK/C1QTNF12/UCP2/CHGA/EGFR/IL1A/SYT7/BRSK2/TLR4/PTPRN/HNF4A/CD33/NKX6-1/SUCNR1/SLC2A1	15
BP	GO:0001885	endothelial cell development	6/278	66/18862	0.000420593	0.0377694	0.0332389	GSTM3/ARHGEF26/VEGFA/HOXA13/CLDN1/CLDN3	6
BP	GO:0031960	response to corticosteroid	9/278	152/18862	0.000431573	0.0377694	0.0332389	BCHE/CYBB/ALDH3A1/EGFR/UGT1A1/CLDN1/HSD11B2/AKR1C3/ABCC2	9
BP	GO:0035270	endocrine system development	8/278	122/18862	0.000455082	0.0377694	0.0332389	ONECUT1/FOXE1/NKX2-2/GLI2/SOX2/HNF4A/NR5A1/NKX6-1	8
BP	GO:0006063	uronic acid metabolic process	4/278	25/18862	0.000457615	0.0377694	0.0332389	UGT1A1/UGT1A8/UGT1A6/UGT1A10	4
BP	GO:0019585	glucuronate metabolic process	4/278	25/18862	0.000457615	0.0377694	0.0332389	UGT1A1/UGT1A8/UGT1A6/UGT1A10	4
BP	GO:0042537	benzene-containing compound metabolic process	4/278	25/18862	0.000457615	0.0377694	0.0332389	GSTM3/AADAT/PON3/UGT1A1	4
BP	GO:0060740	prostate gland epithelium morphogenesis	4/278	25/18862	0.000457615	0.0377694	0.0332389	BMP7/GLI2/HOXB13/HOXA13	4
BP	GO:0007162	negative regulation of cell adhesion	13/278	295/18862	0.000459917	0.0377694	0.0332389	MMP12/CD9/CR1/ADAMDEC1/ARG2/VEGFA/EPCAM/PLXNB3/HRG/PTPRC/PTPRO/HOXA7/VSIG4	13
BP	GO:0071692	protein localization to extracellular region	15/278	375/18862	0.000477963	0.0377694	0.0332389	PLEK/C1QTNF12/UCP2/CHGA/EGFR/IL1A/SYT7/BRSK2/TLR4/PTPRN/HNF4A/CD33/NKX6-1/SUCNR1/SLC2A1	15
BP	GO:0006690	icosanoid metabolic process	8/278	123/18862	0.00048064	0.0377694	0.0332389	EDN2/CYP4F11/PON3/PTGS2/AKR1C1/AKR1C3/AKR1C2/GGT7	8
BP	GO:0007548	sex differentiation	12/278	262/18862	0.000538036	0.0410285	0.0361071	PCYT1B/CDKL2/VEGFA/HMGCS1/HOXA13/WNT2B/PTPRN/HNF4A/NR5A1/AKR1C3/DMRTA2/DMRT1	12
BP	GO:0006953	acute-phase response	5/278	46/18862	0.000561066	0.0410285	0.0361071	TFR2/CD163/IL1A/UGT1A1/PTGS2	5
BP	GO:0045471	response to ethanol	8/278	126/18862	0.00056438	0.0410285	0.0361071	GRIN1/CYBB/VCAM1/UGT1A1/NLRP3/CLDN1/CLDN3/CCL7	8
BP	GO:1901654	response to ketone	10/278	193/18862	0.000603503	0.0410285	0.0361071	CA9/FOXP2/CYBB/NKX2-2/EGFR/HOXB13/CLDN1/AKR1C3/AKR1C2/ABCC2	10
BP	GO:0007389	pattern specification process	16/278	426/18862	0.00061885	0.0410285	0.0361071	GRHL3/C3/EMX1/FOXH1/BMP7/NKX2-2/DNAH11/GLI2/RIPPLY3/OTX1/DLL3/VANGL2/VAX2/WNT2B/HOXA7/DMRTA2	16
BP	GO:0007214	gamma-aminobutyric acid signaling pathway	4/278	27/18862	0.000620344	0.0410285	0.0361071	GPR156/PLCL2/GABRA3/GABRR1	4
BP	GO:0060512	prostate gland morphogenesis	4/278	27/18862	0.000620344	0.0410285	0.0361071	BMP7/GLI2/HOXB13/HOXA13	4
BP	GO:0035672	oligopeptide transmembrane transport	3/278	12/18862	0.000631395	0.0410285	0.0361071	SLC7A11/SLC15A2/ABCC5	3
BP	GO:0060442	branching involved in prostate gland morphogenesis	3/278	12/18862	0.000631395	0.0410285	0.0361071	BMP7/HOXB13/HOXA13	3
BP	GO:0006692	prostanoid metabolic process	5/278	48/18862	0.000684282	0.0422884	0.0372158	EDN2/PTGS2/AKR1C1/AKR1C3/AKR1C2	5
BP	GO:0006693	prostaglandin metabolic process	5/278	48/18862	0.000684282	0.0422884	0.0372158	EDN2/PTGS2/AKR1C1/AKR1C3/AKR1C2	5
BP	GO:0002791	regulation of peptide secretion	13/278	308/18862	0.000688328	0.0422884	0.0372158	TFR2/C1QTNF12/UCP2/CHGA/EGFR/IL1A/SYT7/BRSK2/TLR4/HNF4A/CD33/NKX6-1/SLC2A1	13
BP	GO:0097305	response to alcohol	11/278	233/18862	0.00070972	0.042824	0.0376872	GRIN1/CYBB/VCAM1/HMGCS1/UGT1A1/NLRP3/CLDN1/CLDN3/CCL7/AKR1C3/AKR1C2	11
BP	GO:0009991	response to extracellular stimulus	17/278	477/18862	0.000757679	0.0449157	0.039528	DAPL1/BCHE/UCP2/PCSK9/CYBB/BMP7/ALDH3A1/EGFR/VCAM1/BRSK2/HMGCS1/UGT1A1/WNT2B/HSD11B2/PTPRC/AKR1C3/SLC2A1	17
BP	GO:0007584	response to nutrient	9/278	165/18862	0.000780593	0.0454763	0.0400213	BCHE/CYBB/BMP7/ALDH3A1/EGFR/VCAM1/HMGCS1/UGT1A1/AKR1C3	9
BP	GO:0006857	oligopeptide transport	3/278	13/18862	0.000811893	0.0464981	0.0409206	SLC7A11/SLC15A2/ABCC5	3
CC	GO:0045177	apical part of cell	20/285	414/19520	3.24721e-06	0.00097741	0.000864783	SHANK2/NPC1L1/SLC29A4/SLC7A11/SLC52A3/SLC15A2/UPK1B/VANGL2/SLC7A8/EGFR/SLC5A12/VCAM1/EPCAM/CLDN1/USH1C/PTPRO/PTPRH/SLC2A1/ABCC2/ABCC5	20
CC	GO:0016324	apical plasma membrane	17/285	351/19520	1.73418e-05	0.00260994	0.0023092	SHANK2/NPC1L1/SLC29A4/SLC52A3/SLC15A2/UPK1B/VANGL2/SLC7A8/EGFR/SLC5A12/EPCAM/CLDN1/PTPRO/PTPRH/SLC2A1/ABCC2/ABCC5	17
MF	GO:0031406	carboxylic acid binding	15/279	184/18337	1.49234e-07	8.55108e-05	7.21034e-05	GRIN1/P3H2/DDC/CYP4F11/SIGLEC9/SIGLEC7/UGT1A1/UGT1A8/CYP2W1/FCN1/HNF4A/CD33/AKR1C1/AKR1C3/AKR1C2	15
MF	GO:0033293	monocarboxylic acid binding	8/279	71/18337	1.20572e-05	0.00337581	0.0028465	CYP4F11/UGT1A1/UGT1A8/CYP2W1/HNF4A/AKR1C1/AKR1C3/AKR1C2	8
MF	GO:0008514	organic anion transmembrane transporter activity	12/279	177/18337	1.76744e-05	0.00337581	0.0028465	SLC10A6/SLC7A11/SLC52A3/SLC6A8/SLCO4A1/SLC7A8/SLC5A12/SLC13A5/SLCO1A2/SLC2A1/ABCC2/ABCC5	12
MF	GO:0004033	aldo-keto reductase (NADP) activity	5/279	27/18337	4.82674e-05	0.0069143	0.00583019	ALDH3A1/AKR7A3/AKR1C1/AKR1C3/AKR1C2	5
MF	GO:0005343	organic acid:sodium symporter activity	5/279	29/18337	6.9257e-05	0.00793686	0.00669242	SLC10A4/SLC10A6/SLC5A12/SLC13A5/SLC6A15	5
MF	GO:0008509	anion transmembrane transporter activity	19/279	459/18337	8.33304e-05	0.00795805	0.00671029	SLC10A4/SLC10A6/SLC29A4/SLC29A2/SLC7A11/SLC52A3/SLC6A8/SLCO4A1/SLC15A2/SLC7A8/SLC5A12/GABRA3/SLC13A5/GABRR1/SLCO1A2/SLC6A15/SLC2A1/ABCC2/ABCC5	19
MF	GO:0005342	organic acid transmembrane transporter activity	10/279	158/18337	0.000156644	0.0128225	0.010812	SLC10A4/SLC10A6/SLC29A4/SLC7A11/SLC7A8/SLC5A12/SLC13A5/SLCO1A2/SLC6A15/ABCC2	10
MF	GO:0022804	active transmembrane transporter activity	14/279	301/18337	0.00022262	0.0159451	0.0134451	SLC10A4/SLC10A6/SLC29A4/SLC7A11/SLC6A8/SLCO4A1/SLC15A2/SLC7A8/SLC5A12/SLC13A5/SLCO1A2/SLC6A15/ABCC2/ABCC5	14
MF	GO:0008106	alcohol dehydrogenase (NADP+) activity	4/279	21/18337	0.000255937	0.0162947	0.0137398	ALDH3A1/AKR1C1/AKR1C3/AKR1C2	4
MF	GO:0033691	sialic acid binding	4/279	22/18337	0.000309088	0.0171151	0.0144316	SIGLEC9/SIGLEC7/FCN1/CD33	4
MF	GO:0022853	active ion transmembrane transporter activity	11/279	206/18337	0.000328562	0.0171151	0.0144316	SLC10A4/SLC10A6/SLC29A4/SLC7A11/SLC6A8/SLCO4A1/SLC15A2/SLC5A12/SLC13A5/SLCO1A2/SLC6A15	11
MF	GO:0016813	hydrolase activity, acting on carbon-nitrogen (but not peptide) bonds, in linear amidines	3/279	11/18337	0.000525229	0.0231505	0.0195207	PADI3/PADI2/ARG2	3
MF	GO:0032052	bile acid binding	3/279	11/18337	0.000525229	0.0231505	0.0195207	AKR1C1/AKR1C3/AKR1C2	3
MF	GO:0016628	oxidoreductase activity, acting on the CH-CH group of donors, NAD or NADP as acceptor	4/279	26/18337	0.000602188	0.0246467	0.0207823	AKR1C1/AKR1C3/AKR1C2/DHCR7	4
MF	GO:0046943	carboxylic acid transmembrane transporter activity	9/279	157/18337	0.000684271	0.0247982	0.02091	SLC10A4/SLC10A6/SLC7A11/SLC7A8/SLC5A12/SLC13A5/SLCO1A2/SLC6A15/ABCC2	9
MF	GO:0004032	alditol:NADP+ 1-oxidoreductase activity	3/279	12/18337	0.000692445	0.0247982	0.02091	AKR1C1/AKR1C3/AKR1C2	3
MF	GO:0015294	solute:cation symporter activity	7/279	99/18337	0.0007913	0.0252224	0.0212677	SLC10A4/SLC10A6/SLC6A8/SLC15A2/SLC5A12/SLC13A5/SLC6A15	7
MF	GO:0015370	solute:sodium symporter activity	6/279	72/18337	0.000792327	0.0252224	0.0212677	SLC10A4/SLC10A6/SLC6A8/SLC5A12/SLC13A5/SLC6A15	6
MF	GO:0030246	carbohydrate binding	12/279	267/18337	0.000837029	0.025243	0.0212851	ENPP2/P3H2/SIGLEC9/ADGRL1/SIGLEC7/ADGRL3/PLA2R1/FCN1/CD33/MRC1/CLEC2L/HKDC1	12
MF	GO:0033764	steroid dehydrogenase activity, acting on the CH-OH group of donors, NAD or NADP as acceptor	4/279	30/18337	0.00105241	0.0269496	0.0227241	HSD11B2/AKR1C1/AKR1C3/AKR1C2	4
MF	GO:0042910	xenobiotic transmembrane transporter activity	4/279	30/18337	0.00105241	0.0269496	0.0227241	SLC29A4/SLC2A1/ABCC2/ABCC5	4
MF	GO:0001618	virus receptor activity	6/279	76/18337	0.00105404	0.0269496	0.0227241	CR1/EGFR/ITGB7/CLDN1/CLDN6/MRC1	6
MF	GO:0015291	secondary active transmembrane transporter activity	11/279	239/18337	0.00112819	0.0269496	0.0227241	SLC10A4/SLC10A6/SLC7A11/SLC6A8/SLCO4A1/SLC15A2/SLC7A8/SLC5A12/SLC13A5/SLCO1A2/SLC6A15	11
MF	GO:0140272	exogenous protein binding	6/279	77/18337	0.00112878	0.0269496	0.0227241	CR1/EGFR/ITGB7/CLDN1/CLDN6/MRC1	6
MF	GO:0001228	DNA-binding transcription activator activity, RNA polymerase II-specific	16/279	443/18337	0.00130057	0.0298092	0.0251353	ONECUT1/PLAG1/GRHL3/FOXH1/NKX2-2/GLI2/SOX2/OTX1/HOXA13/TLX2/HNF4A/SOX21/HOXA7/KLF5/TFEC/DMRT1	16
MF	GO:0001216	DNA-binding transcription activator activity	16/279	447/18337	0.00142634	0.0314344	0.0265057	ONECUT1/PLAG1/GRHL3/FOXH1/NKX2-2/GLI2/SOX2/OTX1/HOXA13/TLX2/HNF4A/SOX21/HOXA7/KLF5/TFEC/DMRT1	16
MF	GO:0015020	glucuronosyltransferase activity	4/279	34/18337	0.00169806	0.0347496	0.0293012	UGT1A1/UGT1A8/UGT1A6/UGT1A10	4
MF	GO:0016229	steroid dehydrogenase activity	4/279	34/18337	0.00169806	0.0347496	0.0293012	HSD11B2/AKR1C1/AKR1C3/AKR1C2	4
MF	GO:0022824	transmitter-gated ion channel activity	5/279	59/18337	0.00201442	0.0362258	0.0305459	GRIK2/GRIN1/GABRA3/GABRR1/CHRNB4	5
MF	GO:0022835	transmitter-gated channel activity	5/279	59/18337	0.00201442	0.0362258	0.0305459	GRIK2/GRIN1/GABRA3/GABRR1/CHRNB4	5
MF	GO:0005001	transmembrane receptor protein tyrosine phosphatase activity	3/279	17/18337	0.00202308	0.0362258	0.0305459	PTPRC/PTPRO/PTPRH	3
MF	GO:0019198	transmembrane receptor protein phosphatase activity	3/279	17/18337	0.00202308	0.0362258	0.0305459	PTPRC/PTPRO/PTPRH	3
MF	GO:0004303	estradiol 17-beta-dehydrogenase activity	3/279	18/18337	0.00240057	0.0395519	0.0333504	AKR1C1/AKR1C3/AKR1C2	3
MF	GO:0015355	secondary active monocarboxylate transmembrane transporter activity	3/279	18/18337	0.00240057	0.0395519	0.0333504	SLC10A4/SLC10A6/SLC7A11	3
MF	GO:0016616	oxidoreductase activity, acting on the CH-OH group of donors, NAD or NADP as acceptor	7/279	120/18337	0.00241591	0.0395519	0.0333504	ME1/ALDH3A1/AKR7A3/HSD11B2/AKR1C1/AKR1C3/AKR1C2	7
MF	GO:0005326	neurotransmitter transmembrane transporter activity	3/279	19/18337	0.00281884	0.0448666	0.0378319	SLC29A4/SLC29A2/SLC6A15	3
MF	GO:0001972	retinoic acid binding	3/279	20/18337	0.00327928	0.0494481	0.0416951	UGT1A1/UGT1A8/CYP2W1	3
MF	GO:0015125	bile acid transmembrane transporter activity	3/279	20/18337	0.00327928	0.0494481	0.0416951	SLC10A4/SLC10A6/SLCO1A2	3

## Sheet: KEGG-enrich
ID	Description	GeneRatio	BgRatio	pvalue	p.adjust	qvalue	geneID	Count
hsa00140	Steroid hormone biosynthesis	8/135	61/8102	6.76144e-06	0.00174445	0.00155869	54658/54576/54578/3291/54575/1645/8644/1646	8
hsa00980	Metabolism of xenobiotics by cytochrome P450	8/135	78/8102	4.24506e-05	0.00547613	0.004893	2947/218/22977/54658/54576/54578/54575/1645	8
hsa05204	Chemical carcinogenesis - DNA adducts	7/135	69/8102	0.000139297	0.0117695	0.0105162	2947/54658/54576/54578/5743/54575/1646	7
hsa00982	Drug metabolism - cytochrome P450	7/135	72/8102	0.000182473	0.0117695	0.0105162	2947/218/54658/54576/54578/54575/4128	7
hsa04066	HIF-1 signaling pathway	8/135	109/8102	0.000446488	0.0230388	0.0205854	1536/2026/230/1956/7422/7099/6513/80201	8
hsa04976	Bile secretion	7/135	89/8102	0.000675123	0.0290303	0.0259389	54658/54576/54578/54575/6579/6513/1244	7
hsa04950	Maturity onset diabetes of the young	4/135	26/8102	0.00082909	0.0305579	0.0273039	3175/4821/3172/4825	4
hsa00053	Ascorbate and aldarate metabolism	4/135	30/8102	0.00144348	0.0465522	0.041595	54658/54576/54578/54575	4
hsa05140	Leishmaniasis	6/135	77/8102	0.00172281	0.0493871	0.044128	1378/718/1536/3552/7099/5743	6
